# Supplementary material for: ﻿Hemilophiacardiocarpa (Brassicaceae), a new species from Yunnan, southwest China
Source: PhytoKeys. 2022 Apr 18;194:95–103. doi: 10.3897/phytokeys.194.82737 (PMC9038854; doi:10.3897/phytokeys.194.82737)
Supplement: XML Treatment for Hemilophia cardiocarpa [file phytokeys.194.82737-treatment1.xml]

<!DOCTYPE tp:taxon-treatment
  PUBLIC "-//TaxonX//DTD Taxonomic Treatment Publishing DTD v0 20100105//EN" "tax-treatment-NSO.dtd">
<tp:taxon-treatment xmlns:tp="http://www.plazi.org/taxpub"><tp:treatment-meta><kwd-group><label>Taxon classification</label><kwd>
              <named-content content-type="kingdom">Plantae</named-content>
            </kwd><kwd>
              <named-content content-type="order">Brassicales</named-content>
            </kwd><kwd>
              <named-content content-type="family">Brassicaceae</named-content>
            </kwd></kwd-group><mixed-citation publication-type="journal"><person-group><name><surname>Liu</surname><given-names>Shao-Yun</given-names></name><name><surname>Ren</surname><given-names>Zheng-Tao</given-names></name><name><surname>Zhao</surname><given-names>Chang-You</given-names></name><name><surname>Hu</surname><given-names>Chun-Xiang</given-names></name><name><surname>Wang</surname><given-names>Huan-Chong</given-names></name></person-group><article-title>﻿<italic><tp:taxon-name><tp:taxon-name-part taxon-name-part-type="genus" reg="Hemilophia">Hemilophia</tp:taxon-name-part><tp:taxon-name-part taxon-name-part-type="species" reg="cardiocarpa">cardiocarpa</tp:taxon-name-part></tp:taxon-name></italic> (<tp:taxon-name><tp:taxon-name-part taxon-name-part-type="family">Brassicaceae</tp:taxon-name-part></tp:taxon-name>), a new species from Yunnan, southwest China</article-title><source>PhytoKeys</source><day>18</day><month>04</month><year>2022</year><volume>194</volume><fpage>95</fpage><lpage>103</lpage><pub-id pub-id-type="doi">10.3897/phytokeys.194.82737</pub-id></mixed-citation></tp:treatment-meta><tp:nomenclature><label>﻿</label><tp:taxon-name>
            <object-id xmlns:xlink="http://www.w3.org/1999/xlink" content-type="arpha" xlink:type="simple">9DC98602-6992-57AD-8125-9D11B667F0A2</object-id>
            <tp:taxon-name-part taxon-name-part-type="genus" reg="Hemilophia">Hemilophia</tp:taxon-name-part>
            <tp:taxon-name-part taxon-name-part-type="species" reg="cardiocarpa">cardiocarpa</tp:taxon-name-part>
            <object-id xmlns:xlink="http://www.w3.org/1999/xlink" content-type="ipni" xlink:type="simple">urn:lsid:ipni.org:names:77297069-1</object-id>
          </tp:taxon-name><tp:taxon-authority>Huan C. Wang, Shao Y. Liu &amp; Z. T. Ren</tp:taxon-authority><tp:taxon-status xmlns:xlink="http://www.w3.org/1999/xlink" xlink:type="simple">sp. nov.</tp:taxon-status><xref ref-type="fig" rid="F1">Figs 1</xref><xref ref-type="fig" rid="F2">, 2</xref><xref ref-type="fig" rid="F3">, 3</xref></tp:nomenclature><tp:treatment-sec sec-type="material" id="SECID0E5HAC"><title>Type.</title><p>China. Yunnan Province: Dongchuan District, Jiaozishan Mountains, on screes, <named-content xmlns:xlink="http://www.w3.org/1999/xlink" content-type="dwc:verbatimCoordinates" xlink:type="simple"><named-content content-type="geo-json" specific-use="{&#34;type&#34;:&#34;Point&#34;,&#34;coordinates&#34;:[102.935278,26.162500]}" id="NCID0EHIAC" xlink:type="simple">26°9'45"N, 102°56'7"E</named-content></named-content>, alt. 3,970–4,000 m, 7 September 2018, <italic>Huan-Chong Wang et al. LQ4146</italic> (Holotype: YUKU!; Isotypes: YUKU!)</p></tp:treatment-sec><tp:treatment-sec sec-type="diagnosis" id="SECID0EOIAC"><title>Diagnosis.</title><p><italic><tp:taxon-name><tp:taxon-name-part taxon-name-part-type="genus" reg="Hemilophia">Hemilophia</tp:taxon-name-part><tp:taxon-name-part taxon-name-part-type="species" reg="cardiocarpa">cardiocarpa</tp:taxon-name-part></tp:taxon-name></italic> is most similar to <italic><tp:taxon-name><tp:taxon-name-part taxon-name-part-type="genus" reg="Hemilophia">H.</tp:taxon-name-part><tp:taxon-name-part taxon-name-part-type="species" reg="rockii">rockii</tp:taxon-name-part></tp:taxon-name></italic>, but clearly differs from the latter by its cauline leaves 5–8 mm long (vs. 3–6 mm long in <italic><tp:taxon-name><tp:taxon-name-part taxon-name-part-type="genus" reg="Hemilophia">H.</tp:taxon-name-part><tp:taxon-name-part taxon-name-part-type="species" reg="rockii">rockii</tp:taxon-name-part></tp:taxon-name></italic>), 2–4 mm (vs. 1–3 mm) wide, pedicel of fruit shorter than or nearly equal to its leaflike bract (vs. significantly longer than leaflike bract) and fruit cordate (vs. spindle or narrowly oblong) in shape.</p></tp:treatment-sec><tp:treatment-sec sec-type="description" id="SECID0EVJAC"><title>Description.</title><p>Perennial herbs, cespitose, rhizomatous. Rhizomes slender, simple or branched, glabrous. Stems simple or few branched, 3–10 cm in length, with appressed, simple and minutely forked, 0.05–0.2 mm long trichomes. Basal leaves rosulate, obovate to oblanceolate, withering and deciduous at anthesis. Cauline leaves alternate; petioles blue-purple, glabrous, 1–2.5 mm long; blade ovate, obovate or oblong, 5–8 mm long, 2–4 mm wide, base cuneate, margin entire, apex usually acute to broadly acute, rarely obtuse; midveins sparsely pubescent adaxially, lateral nerves indistinct. Racemes terminal, usually 5–13-flowered. Pedicels 1–3 mm long, with dense and minute hairs. Sepals oblong or ovate, ascending, equal, caducous in fruit, 1–2 mm long, 0.8–1.25 mm wide, sparsely pubescent abaxially, margins membranous and ciliate, rounded at apex. Petals alternate with sepals, broadly obovate, bluish-white to white, with blue or a few purple veins on the lower half, 4–7 mm long, 2–3.5 mm wide, abruptly narrowed to claw at base, apex shallowly to deeply emarginate, apical notch up to 0.4–0.5 mm in depth. Stamens 6, in 2 whorls, slightly tetradynamous; filaments light yellow to purple, lateral pair slender, 1.2–1.5 mm long, median pairs 1.1–1.5 mm long, strongly dilated and appendaged at base; anthers nearly dark purple, 0.45–0.5 mm long, longitudinally dehiscent. Nectar glands surrounding base of lateral stamens, subtending base of median filaments. Pistil 2-carpelled, ovary sessile, ovate; style cylindric, minutely papillate, nearly equal length to stamens. Pedicel of fruit elongated in fruit stage, 4–6 mm long, shorter than or nearly equal to leaflike bract in length. Fruit cordate in shape, glabrous, dehiscent, 5–5.5 mm long, 3–3.5 mm wide; valves navicular, thinly papery, with a crest of tubercles surrounding margin and extending along midvein; replum slender, 5.3–5.5 mm long; septum absent. Seeds 2 per fruit, usually ovoid, slightly flattened, 3.4–3.8 mm long.</p><fig id="F1" position="float" orientation="portrait"><object-id xmlns:xlink="http://www.w3.org/1999/xlink" content-type="doi" xlink:type="simple">10.3897/phytokeys.194.82737.figure1</object-id><object-id xmlns:xlink="http://www.w3.org/1999/xlink" content-type="arpha" xlink:type="simple">5745FBE8-2DC5-5F0B-A791-62E2B4187B46</object-id><label>Figure 1.</label><caption><p><italic><tp:taxon-name><tp:taxon-name-part taxon-name-part-type="genus" reg="Hemilophia">Hemilophia</tp:taxon-name-part><tp:taxon-name-part taxon-name-part-type="species" reg="cardiocarpa">cardiocarpa</tp:taxon-name-part></tp:taxon-name></italic><bold>A</bold> habit <bold>B</bold> a portion of stem showing trichomes <bold>C</bold> cauline leaf <bold>D</bold> flower (apical view) <bold>E</bold> petal <bold>F</bold> median filament <bold>G</bold> lateral filament <bold>H</bold> fruit (front view) <bold>I</bold> fruit (lateral view) <bold>J</bold> fruit after removal of valves and seeds <bold>K</bold> seed.</p></caption><graphic xmlns:xlink="http://www.w3.org/1999/xlink" xlink:href="phytokeys-194-095-g001.jpg" position="float" orientation="portrait" xlink:type="simple" id="oo_673784.jpg"><uri content-type="original_file" xlink:type="simple">https://binary.pensoft.net/fig/673784</uri></graphic></fig></tp:treatment-sec><tp:treatment-sec sec-type="phenology" id="SECID0EILAC"><title>Phenology.</title><p>Flowering occurs from May to early September, and fruiting from August to October.</p></tp:treatment-sec><tp:treatment-sec sec-type="etymology" id="SECID0ENLAC"><title>Etymology.</title><p>The specific epithet <italic><tp:taxon-name><tp:taxon-name-part taxon-name-part-type="genus" reg="Hemilophia"/><tp:taxon-name-part taxon-name-part-type="species" reg="cardiocarpa">cardiocarpa</tp:taxon-name-part></tp:taxon-name></italic> is derived from the Greek words “<italic>kardio</italic>” (heart) and “<italic>karpos</italic>” (fruit), referring to the fruit shape of this new species.</p><fig id="F2" position="float" orientation="portrait"><object-id xmlns:xlink="http://www.w3.org/1999/xlink" content-type="doi" xlink:type="simple">10.3897/phytokeys.194.82737.figure2</object-id><object-id xmlns:xlink="http://www.w3.org/1999/xlink" content-type="arpha" xlink:type="simple">18939114-1306-5650-8D43-677D571A28A9</object-id><label>Figure 2.</label><caption><p><italic><tp:taxon-name><tp:taxon-name-part taxon-name-part-type="genus" reg="Hemilophia">Hemilophia</tp:taxon-name-part><tp:taxon-name-part taxon-name-part-type="species" reg="cardiocarpa">cardiocarpa</tp:taxon-name-part></tp:taxon-name></italic><bold>A–C</bold> habit <bold>D</bold> a portion of stem with two cauline leaves <bold>E</bold> inflorescences in apical view <bold>F</bold> flower <bold>G</bold> fruit (front view) <bold>H</bold> fruit (lateral view).</p></caption><graphic xmlns:xlink="http://www.w3.org/1999/xlink" xlink:href="phytokeys-194-095-g002.jpg" position="float" orientation="portrait" xlink:type="simple" id="oo_673785.jpg"><uri content-type="original_file" xlink:type="simple">https://binary.pensoft.net/fig/673785</uri></graphic></fig></tp:treatment-sec><tp:treatment-sec sec-type="Vernacular name" id="SECID0EFNAC"><title>Vernacular name.</title><p>Chinese Mandarin: xin guo ban ji ji (心果半脊荠).</p></tp:treatment-sec><tp:treatment-sec sec-type="distribution" id="SECID0EKNAC"><title>Distribution and ecology.</title><p><italic><tp:taxon-name><tp:taxon-name-part taxon-name-part-type="genus" reg="Hemilophia">Hemilophia</tp:taxon-name-part><tp:taxon-name-part taxon-name-part-type="species" reg="cardiocarpa">cardiocarpa</tp:taxon-name-part></tp:taxon-name></italic> appears to be a rare species endemic to the Jiaozishan Mountains, which are located in the northern Yunnan Province of southwest China with a highest elevation of 4344.1m and near to the Jinsha River. The new species grows on basaltic screes or open slopes at elevations ranging from 3900 to 4300 m, its association mainly include <italic><tp:taxon-name><tp:taxon-name-part taxon-name-part-type="genus" reg="Arenaria">Arenaria</tp:taxon-name-part><tp:taxon-name-part taxon-name-part-type="species" reg="weissiana">weissiana</tp:taxon-name-part></tp:taxon-name></italic> Hand-Mazz. (<tp:taxon-name><tp:taxon-name-part taxon-name-part-type="family">Caryophyllaceae</tp:taxon-name-part></tp:taxon-name>), <italic><tp:taxon-name><tp:taxon-name-part taxon-name-part-type="genus" reg="Draba">Draba</tp:taxon-name-part><tp:taxon-name-part taxon-name-part-type="species" reg="amplexicaulis">amplexicaulis</tp:taxon-name-part></tp:taxon-name></italic> Franch. (brassicaceaee), <italic><tp:taxon-name><tp:taxon-name-part taxon-name-part-type="genus" reg="Scrophularia">Scrophularia</tp:taxon-name-part><tp:taxon-name-part taxon-name-part-type="species" reg="delavayi">delavayi</tp:taxon-name-part></tp:taxon-name></italic> Franch.(<tp:taxon-name><tp:taxon-name-part taxon-name-part-type="family">Scrophulariaceae</tp:taxon-name-part></tp:taxon-name>), <italic><tp:taxon-name><tp:taxon-name-part taxon-name-part-type="genus" reg="Meconopsis">Meconopsis</tp:taxon-name-part><tp:taxon-name-part taxon-name-part-type="species" reg="integrifolia">integrifolia</tp:taxon-name-part></tp:taxon-name></italic> (Maxim.) Franch. (<tp:taxon-name><tp:taxon-name-part taxon-name-part-type="family">Papaveraceae</tp:taxon-name-part></tp:taxon-name>), <tp:taxon-name><tp:taxon-name-part taxon-name-part-type="genus" reg="Ranunculus">Ranunculus</tp:taxon-name-part><tp:taxon-name-part taxon-name-part-type="species" reg="hirtellus">hirtellus</tp:taxon-name-part><tp:taxon-name-part taxon-name-part-type="infraspecific-rank">var.</tp:taxon-name-part><tp:taxon-name-part taxon-name-part-type="variety" reg="orientalis">orientalis</tp:taxon-name-part></tp:taxon-name> W. T. Wang (<tp:taxon-name><tp:taxon-name-part taxon-name-part-type="family">Ranunculaceae</tp:taxon-name-part></tp:taxon-name>) and <tp:taxon-name><tp:taxon-name-part taxon-name-part-type="genus" reg="Veronica">Veronica</tp:taxon-name-part><tp:taxon-name-part taxon-name-part-type="species" reg="szechuanica">szechuanica</tp:taxon-name-part><tp:taxon-name-part taxon-name-part-type="infraspecific-rank">subsp.</tp:taxon-name-part><tp:taxon-name-part taxon-name-part-type="subspecies" reg="sikkimensis">sikkimensis</tp:taxon-name-part></tp:taxon-name> (Hook.f.) Hong (<tp:taxon-name><tp:taxon-name-part taxon-name-part-type="family">Plantaginaceae</tp:taxon-name-part></tp:taxon-name>).</p><fig id="F3" position="float" orientation="portrait"><object-id xmlns:xlink="http://www.w3.org/1999/xlink" content-type="doi" xlink:type="simple">10.3897/phytokeys.194.82737.figure3</object-id><object-id xmlns:xlink="http://www.w3.org/1999/xlink" content-type="arpha" xlink:type="simple">0980CD2F-0668-551E-A2F6-788470DE21F8</object-id><label>Figure 3.</label><caption><p><italic><tp:taxon-name><tp:taxon-name-part taxon-name-part-type="genus" reg="Hemilophia">Hemilophia</tp:taxon-name-part><tp:taxon-name-part taxon-name-part-type="species" reg="cardiocarpa">cardiocarpa</tp:taxon-name-part></tp:taxon-name></italic><bold>A</bold> flower after removal of sepals and petals <bold>B</bold> lateral filament <bold>C</bold> median filament <bold>D</bold> fruit (front view) <bold>E</bold> fruit after removal of valves and seeds <bold>F</bold> seed.</p></caption><graphic xmlns:xlink="http://www.w3.org/1999/xlink" xlink:href="phytokeys-194-095-g003.jpg" position="float" orientation="portrait" xlink:type="simple" id="oo_673786.jpg"><uri content-type="original_file" xlink:type="simple">https://binary.pensoft.net/fig/673786</uri></graphic></fig></tp:treatment-sec><tp:treatment-sec sec-type="material" id="SECID0EHCAE"><title>Additional specimens examined</title><p><bold>(paratypes)</bold>: <bold>China. Yunnan</bold>: Dongchuan District, Jiaozishan Mountains, Lanniping, elev. 4300 m, 25 August. 1985, <italic>Lan Shunbin 547</italic> (PE); Dongchuan District, Jiaozishan Mountains,Yaojingtan, elev. 4100 m, 25 June. 2020, <italic>H. C. Wang et al. DC8448</italic> (YUKU); Dongchuan District, Jiaozishan Mountains, Jinfengkou, elev. 4200 m, 23 May 2021, <italic>Ren Zhengtao et al. DC12360</italic> (YUKU).</p></tp:treatment-sec><tp:treatment-sec sec-type="Taxonomic notes" id="SECID0EXCAE"><title>Taxonomic notes.</title><p>The presence of cordiform fruits is the most remarkable character to distinguish <italic><tp:taxon-name><tp:taxon-name-part taxon-name-part-type="genus" reg="Hemilophia">Hemilophia</tp:taxon-name-part><tp:taxon-name-part taxon-name-part-type="species" reg="cardiocarpa">cardiocarpa</tp:taxon-name-part></tp:taxon-name></italic> from other species of this genus. Morphologically, <italic><tp:taxon-name><tp:taxon-name-part taxon-name-part-type="genus" reg="Hemilophia">H.</tp:taxon-name-part><tp:taxon-name-part taxon-name-part-type="species" reg="cardiocarpa">cardiocarpa</tp:taxon-name-part></tp:taxon-name></italic> is most similar to <italic><tp:taxon-name><tp:taxon-name-part taxon-name-part-type="genus" reg="Hemilophia">H.</tp:taxon-name-part><tp:taxon-name-part taxon-name-part-type="species" reg="rockii">rockii</tp:taxon-name-part></tp:taxon-name></italic> (Fig. <xref ref-type="fig" rid="F4">4</xref>) in having a similar habit and sharing similar indumentum, leaf shape, as well as flower size and arrangement. Nevertheless, it clearly differs from the latter by its cauline leaves usually ovate, rarely obovate or oblong (vs. oblanceolate to narrowly elliptic, or rarely ovate in <italic><tp:taxon-name><tp:taxon-name-part taxon-name-part-type="genus" reg="Hemilophia">H.</tp:taxon-name-part><tp:taxon-name-part taxon-name-part-type="species" reg="rockii">rockii</tp:taxon-name-part></tp:taxon-name></italic>), 5–8 mm (vs. 3–4 (6)) long, 2–4 mm (vs. 1–1.5 (3)) wide, racemes usually 5–13 (vs. 5–6) -flowered, pedicels of fruits shorter than or nearly equal to its leaflike bract (vs. significantly longer than leaflike bract) and fruit cordate (vs. spindle or narrowly oblong) in shape. <italic><tp:taxon-name><tp:taxon-name-part taxon-name-part-type="genus" reg="Hemilophia">H.</tp:taxon-name-part><tp:taxon-name-part taxon-name-part-type="species" reg="cardiocarpa">cardiocarpa</tp:taxon-name-part></tp:taxon-name></italic> is also similar to the type species of the genus, <italic><tp:taxon-name><tp:taxon-name-part taxon-name-part-type="genus" reg="Hemilophia">H.</tp:taxon-name-part><tp:taxon-name-part taxon-name-part-type="species" reg="pulchella">pulchella</tp:taxon-name-part></tp:taxon-name></italic> Franch., from which it is readily distinguished by the racemes usually 5–13-flowered (vs. 2–3-flowered in <italic><tp:taxon-name><tp:taxon-name-part taxon-name-part-type="genus" reg="Hemilophia">H.</tp:taxon-name-part><tp:taxon-name-part taxon-name-part-type="species" reg="pulchella">pulchella</tp:taxon-name-part></tp:taxon-name></italic>), and petals bluish-white to white (vs. pink), 4–7 mm (vs. 2.5–3.5 mm) long, 2–3.5 mm (vs. 1.5–2 mm) wide. Taxa of <italic><tp:taxon-name><tp:taxon-name-part taxon-name-part-type="genus" reg="Hemilophia">Hemilophia</tp:taxon-name-part></tp:taxon-name></italic> can be distinguished through the morphological characters presented in the following identification key modified from <xref ref-type="bibr" rid="B2">Al-Shehbaz (2002</xref>, <xref ref-type="bibr" rid="B4">2015</xref>).</p><fig id="F4" position="float" orientation="portrait"><object-id xmlns:xlink="http://www.w3.org/1999/xlink" content-type="doi" xlink:type="simple">10.3897/phytokeys.194.82737.figure4</object-id><object-id xmlns:xlink="http://www.w3.org/1999/xlink" content-type="arpha" xlink:type="simple">8AE721F3-5892-5628-AB85-0A7EE6170772</object-id><label>Figure 4.</label><caption><p><italic><tp:taxon-name><tp:taxon-name-part taxon-name-part-type="genus" reg="Hemilophia">Hemilophia</tp:taxon-name-part><tp:taxon-name-part taxon-name-part-type="species" reg="rockii">rockii</tp:taxon-name-part></tp:taxon-name></italic><bold>A</bold> acauline leaf showing adaxial face <bold>B</bold> cauline leaf showing abaxial face <bold>C</bold> a portion of infructescence <bold>D</bold> fruit.</p></caption><graphic xmlns:xlink="http://www.w3.org/1999/xlink" xlink:href="phytokeys-194-095-g004.jpg" position="float" orientation="portrait" xlink:type="simple" id="oo_673787.jpg"><uri content-type="original_file" xlink:type="simple">https://binary.pensoft.net/fig/673787</uri></graphic></fig></tp:treatment-sec><ref-list><ref id="B2"><mixed-citation xmlns:xlink="http://www.w3.org/1999/xlink" xlink:type="simple"><person-group><name name-style="western"><surname>Al-Shehbaz</surname><given-names>IA</given-names></name></person-group> (<year>2002</year>) New combinations in <tp:taxon-name><tp:taxon-name-part taxon-name-part-type="family">Brassicaceae</tp:taxon-name-part></tp:taxon-name> (<tp:taxon-name><tp:taxon-name-part taxon-name-part-type="family">Cruciferae</tp:taxon-name-part></tp:taxon-name>): <italic><tp:taxon-name><tp:taxon-name-part taxon-name-part-type="genus">Draba</tp:taxon-name-part><tp:taxon-name-part taxon-name-part-type="species">serpens</tp:taxon-name-part></tp:taxon-name></italic> is a <italic><tp:taxon-name><tp:taxon-name-part taxon-name-part-type="genus">Hemilophia</tp:taxon-name-part></tp:taxon-name></italic> and <italic><tp:taxon-name><tp:taxon-name-part taxon-name-part-type="genus">D.</tp:taxon-name-part><tp:taxon-name-part taxon-name-part-type="species">williamsii</tp:taxon-name-part></tp:taxon-name></italic> is a <italic><tp:taxon-name><tp:taxon-name-part taxon-name-part-type="genus">Lepidostemon</tp:taxon-name-part></tp:taxon-name></italic>. Edinburgh Journal of Botany 59(03): 443–446. <ext-link xlink:href="10.1017/S0960428602000264" ext-link-type="doi" xlink:type="simple">https://doi.org/10.1017/S0960428602000264</ext-link></mixed-citation></ref><ref id="B4"><mixed-citation xmlns:xlink="http://www.w3.org/1999/xlink" xlink:type="simple"><person-group><name name-style="western"><surname>Al-Shehbaz</surname><given-names>IA</given-names></name></person-group> (<year>2015</year>) <article-title><tp:taxon-name><tp:taxon-name-part taxon-name-part-type="family">Brassicaceae</tp:taxon-name-part></tp:taxon-name>.</article-title> In: <person-group><name name-style="western"><surname>Hong</surname><given-names>DY</given-names></name></person-group> (<role>Ed.</role>) <issue-title>Flora of Pan-Himalaya vol.</issue-title><source>30. Cambridge University Press, Cambridge, and Science Press, Beijing</source>, <fpage>1</fpage>–<lpage>595</lpage>.</mixed-citation></ref></ref-list></tp:taxon-treatment>
